# Supplementary material for: Distinct Capabilities in NAD Metabolism Mediate Resistance to NAMPT Inhibition in Glioblastoma
Source: Cancers (Basel). 2024 May 29;16(11):2054. doi: 10.3390/cancers16112054 (PMC11171005; doi:10.3390/cancers16112054)
Supplement: Supplementary file 1 [file cancers-16-02054-s001.zip]

Archive with 1 entries (1 files):
- cancers-2995271-supplementary.pdf
